# Supplementary material for: A pilot study: Metabolic profiling of plasma and saliva samples from newly diagnosed glioblastoma patients
Source: Cancer Med. 2023 Apr 9;12(10):11427–37. doi: 10.1002/cam4.5857 (PMC10242862; doi:10.1002/cam4.5857)
Supplement: Supplementary file 2 — Appendix S2. [file CAM4-12-11427-s001.xlsx]

## Sheet: Metabolites-ANOVA Post-Hoc
ANOVA Post-Hoc test for significant metabolites observed in UWMS, plasma and oral rinse during glioblastoma in the patients
Metabolite	F. value	P-value	FDR	Fisher's LSD
L-Threonine	210.79	2.6111e-40	4.4389e-38	Plasma - UWMS; UWMS - Rinse; Plasma - Rinse
L-Homoserine	185.94	9.0492e-38	7.6918e-36	Plasma - UWMS; UWMS - Rinse; Plasma - Rinse
L-Serine	156.01	2.4007e-34	1.3604e-32	UWMS - Plasma; UWMS - Rinse; Plasma - Rinse
trans-4-Hydroxy-L-proline	141.06	1.8635e-32	7.92e-31	Plasma - UWMS; UWMS - Rinse; Plasma - Rinse
Adenine	137.3	5.8617e-32	1.993e-30	UWMS - Plasma; Rinse - UWMS; Rinse - Plasma
L-Glutamine	119.16	2.0394e-29	5.7784e-28	UWMS - Rinse; Plasma - Rinse
Guanosine	113.07	1.663e-28	3.726e-27	UWMS - Plasma; Rinse - UWMS; Rinse - Plasma
Guanine	112.92	1.7534e-28	3.726e-27	UWMS - Plasma; Rinse - UWMS; Rinse - Plasma
L-Kynurenine	108.07	9.8384e-28	1.8584e-26	Plasma - UWMS; UWMS - Rinse; Plasma - Rinse
Nicotinic acid	96.602	7.143e-26	1.2143e-24	UWMS - Plasma; Rinse - UWMS; Rinse - Plasma
L-Histidine	93.803	2.1306e-25	3.2927e-24	UWMS - Rinse; Plasma - Rinse
2-Deoxycytidine 5-diphosphate	91.714	4.8809e-25	6.9146e-24	UWMS - Plasma; Rinse - UWMS; Rinse - Plasma
Arabinose-5-phosphate	81.263	3.6861e-23	4.8203e-22	UWMS - Plasma; UWMS - Rinse; Plasma - Rinse
Thymidine	78.015	1.5079e-22	1.831e-21	UWMS - Plasma; UWMS - Rinse; Rinse - Plasma
L-Methionine	77.19	2.1683e-22	2.4574e-21	Plasma - UWMS; UWMS - Rinse; Plasma - Rinse
Taurine	76.03	3.625e-22	3.8516e-21	UWMS - Plasma; UWMS - Rinse; Plasma - Rinse
L-Phenylalanine	74.982	5.7914e-22	5.7914e-21	Plasma - UWMS; UWMS - Rinse; Plasma - Rinse
2-3-Dihydroxyisovalerate	72.185	2.0572e-21	1.9429e-20	UWMS - Plasma; Rinse - UWMS; Rinse - Plasma
Pyridoxamine	71.348	3.0228e-21	2.7046e-20	UWMS - Plasma; UWMS - Rinse; Plasma - Rinse
N-Acetyl-alpha-D-glucosamine 1-phosphate	70.579	4.3127e-21	3.6658e-20	Rinse - UWMS; Rinse - Plasma
Inosine	70.374	4.7421e-21	3.8388e-20	UWMS - Plasma; Rinse - UWMS; Rinse - Plasma
Creatinine	64.372	8.2203e-20	6.352e-19	Plasma - UWMS; UWMS - Rinse; Plasma - Rinse
L-Tryptophan	63.26	1.4152e-19	1.046e-18	Plasma - UWMS; UWMS - Rinse; Plasma - Rinse
L-Isoleucine	60.981	4.3783e-19	2.9772e-18	Plasma - UWMS; UWMS - Rinse; Plasma - Rinse
L-Leucine	60.981	4.3783e-19	2.9772e-18	Plasma - UWMS; UWMS - Rinse; Plasma - Rinse
L-Glutamic acid	59.973	7.262e-19	4.7482e-18	UWMS - Rinse; Plasma - Rinse
N-Acetyl-D-glucosamine 6-phosphate	58.228	1.7623e-18	1.1096e-17	UWMS - Plasma; Rinse - UWMS; Rinse - Plasma
D-Fructose 1,6-biphosphate	57.213	2.9685e-18	1.8023e-17	UWMS - Plasma; Rinse - UWMS; Rinse - Plasma
Maleic acid	56.081	5.3394e-18	3.13e-17	Rinse - UWMS; Rinse - Plasma
2-2-Dimethyl Succinic acid	55.878	5.9339e-18	3.3625e-17	Rinse - UWMS; Rinse - Plasma
Thymine	55.625	6.7751e-18	3.7154e-17	UWMS - Plasma; Rinse - Plasma
Isopentenyl pyrophosphate	53.634	1.9367e-17	1.0289e-16	Rinse - UWMS; Rinse - Plasma
D-Ribulose 1,5-biphosphate	53.33	2.2769e-17	1.1729e-16	UWMS - Plasma; Rinse - UWMS; Rinse - Plasma
2-Deoxyinosine	52.034	4.5647e-17	2.2823e-16	UWMS - Plasma; Rinse - UWMS; Rinse - Plasma
L-Tyrosine	51.636	5.6599e-17	2.7491e-16	UWMS - Rinse; Plasma - Rinse
2-Deoxy-D-ribose	50.333	1.1512e-16	5.4362e-16	UWMS - Plasma; UWMS - Rinse; Plasma - Rinse
DL-2-Aminoadipic acid	49.22	2.1239e-16	9.7585e-16	UWMS - Rinse; Plasma - Rinse
L-Carnitine	48.728	2.7913e-16	1.2487e-15	Plasma - UWMS; UWMS - Rinse; Plasma - Rinse
Adenosine	48.452	3.2542e-16	1.4185e-15	UWMS - Plasma; UWMS - Rinse; Rinse - Plasma
L-Hydroxyglutaric acid	47.782	4.7335e-16	1.9627e-15	UWMS - Plasma; Rinse - UWMS; Rinse - Plasma
Mevalonic acid	47.782	4.7335e-16	1.9627e-15	UWMS - Plasma; Rinse - UWMS; Rinse - Plasma
Salicylic acid	47.183	6.6299e-16	2.6835e-15	Rinse - UWMS; Rinse - Plasma
Malonic acid	45.681	1.5549e-15	6.1474e-15	UWMS - Plasma; Rinse - UWMS; Rinse - Plasma
3-Hydroxyanthranilic acid	45.368	1.8607e-15	7.1892e-15	UWMS - Plasma; Rinse - UWMS; Rinse - Plasma
N-Carbamoyl-DL-aspartic acid	43.987	4.1293e-15	1.5599e-14	UWMS - Plasma; Rinse - UWMS; Rinse - Plasma
4-Hydroxybenzoic acid	43.731	4.7917e-15	1.7708e-14	UWMS - Plasma; Rinse - UWMS; Rinse - Plasma
D-Sedoheptulose-7-phosphate	41.804	1.4876e-14	5.3808e-14	UWMS - Plasma; UWMS - Rinse
Adenosine 3-5-cyclic monophosphate	41.28	2.0314e-14	7.1944e-14	Rinse - UWMS; Rinse - Plasma
2-Isopropylmalic acid	41.178	2.1597e-14	7.4928e-14	UWMS - Plasma; Rinse - UWMS; Rinse - Plasma
Cytidine	39.095	7.5858e-14	2.5792e-13	UWMS - Plasma; Rinse - Plasma
Uric acid	37.951	1.5288e-13	5.0961e-13	Plasma - UWMS; UWMS - Rinse; Plasma - Rinse
S-5-Adenosyl-L-homocysteine	37.875	1.6025e-13	5.2388e-13	Plasma - UWMS; Plasma - Rinse
N-Acetylglutamic acid	37.519	1.9974e-13	6.4067e-13	UWMS - Plasma; Rinse - UWMS; Rinse - Plasma
Phenylpyruvic acid	37.459	2.0727e-13	6.5253e-13	UWMS - Plasma; Rinse - UWMS; Rinse - Plasma
2-3-Dihydroxybenzoic acid	36.371	4.083e-13	1.262e-12	UWMS - Plasma; Rinse - UWMS; Rinse - Plasma
beta-Nicotinamide adenine dinucleotide	36.071	4.9276e-13	1.4959e-12	Rinse - UWMS; Rinse - Plasma
L-Citrulline	35.455	7.2652e-13	2.1668e-12	UWMS - Plasma; UWMS - Rinse; Plasma - Rinse
alpha-Ketoglutaric acid	33.68	2.2558e-12	6.6118e-12	Rinse - UWMS; Rinse - Plasma
L-Proline	31.698	8.1977e-12	2.362e-11	UWMS - Plasma; UWMS - Rinse; Plasma - Rinse
Creatine	30.336	2.0232e-11	5.7323e-11	UWMS - Rinse; Plasma - Rinse
Itaconic acid	29.939	2.6392e-11	7.3551e-11	UWMS - Plasma; Rinse - UWMS; Rinse - Plasma
Galactonic acid	29.711	3.0759e-11	8.434e-11	Rinse - UWMS; Rinse - Plasma
L-Aspartic Acid	28.776	5.7871e-11	1.5616e-10	UWMS - Plasma; UWMS - Rinse; Plasma - Rinse
N-Acetylneuraminic acid	28.534	6.8226e-11	1.8123e-10	UWMS - Plasma; UWMS - Rinse; Rinse - Plasma
2-3-Pyridinedicarboxylic acid	28.092	9.226e-11	2.413e-10	Rinse - UWMS; Rinse - Plasma
3-Hydroxyphenylacetic acid	27.831	1.103e-10	2.8411e-10	Rinse - UWMS; Rinse - Plasma
D-Ribose 5-phosphate	27.352	1.5338e-10	3.8919e-10	UWMS - Plasma; UWMS - Rinse; Plasma - Rinse
4-Hydroxyphenyl-pyruvic acid	26.66	2.4779e-10	6.1948e-10	Rinse - UWMS; Rinse - Plasma
Riboflavin	26.49	2.79e-10	6.8739e-10	UWMS - Plasma; Rinse - UWMS; Rinse - Plasma
Trehalose 6-phosphate	26.011	3.9e-10	9.4714e-10	UWMS - Plasma; Rinse - UWMS; Rinse - Plasma
2-Deoxy-D-glucose 6-phosphate	25.673	4.9464e-10	1.1843e-09	UWMS - Plasma; UWMS - Rinse
D-+-Galactosamine	25.589	5.248e-10	1.2391e-09	UWMS - Plasma; UWMS - Rinse; Plasma - Rinse
Isopentyl acetate	25.29	6.481e-10	1.5093e-09	Rinse - UWMS; Rinse - Plasma
Glucoheptonic acid	24.814	9.0772e-10	2.0853e-09	UWMS - Plasma; UWMS - Rinse
Trehalose	24.611	1.049e-09	2.3778e-09	UWMS - Plasma; Rinse - UWMS; Rinse - Plasma
D-Xylulose-5-phosphate	24.451	1.1759e-09	2.6104e-09	UWMS - Plasma; UWMS - Rinse; Plasma - Rinse
D-erythro-Dihydrosphingosine	24.443	1.1824e-09	2.6104e-09	UWMS - Plasma; UWMS - Rinse; Plasma - Rinse
Adipic acid	24.27	1.3382e-09	2.9167e-09	Rinse - UWMS; Rinse - Plasma
D-Gluconic acid	23.97	1.6589e-09	3.5421e-09	Rinse - UWMS; Rinse - Plasma
L-Cystathionine	23.964	1.6669e-09	3.5421e-09	UWMS - Plasma; Rinse - UWMS; Rinse - Plasma
Pyridoxal hydrochloride	23.793	1.8843e-09	3.9548e-09	UWMS - Plasma; Rinse - UWMS; Rinse - Plasma
O-Succinyl-L-homoserine	23.481	2.3589e-09	4.8905e-09	UWMS - Plasma; UWMS - Rinse; Plasma - Rinse
N-Acetyl D-galactosamine	23.421	2.4635e-09	5.0456e-09	UWMS - Plasma; Rinse - UWMS; Rinse - Plasma
2-Deoxyribose 5-phosphate	22.845	3.7399e-09	7.5689e-09	UWMS - Rinse; Plasma - Rinse
Orotic acid	22.726	4.0801e-09	8.1603e-09	UWMS - Plasma; Rinse - Plasma
D-pantothenic acid	22.442	5.019e-09	9.9213e-09	Rinse - UWMS; Rinse - Plasma
Ketovaleric acid	22.377	5.2636e-09	1.0285e-08	Rinse - UWMS; Rinse - Plasma
6-Hydroxynicotinic acid	21.581	9.4521e-09	1.826e-08	UWMS - Plasma; Rinse - UWMS; Rinse - Plasma
Xanthosine	20.109	2.8315e-08	5.4085e-08	UWMS - Plasma; UWMS - Rinse
Chorismic acid	19.715	3.8103e-08	7.1972e-08	UWMS - Plasma; UWMS - Rinse; Plasma - Rinse
N-Carbamyl-L-glutamic acid	19.642	4.0251e-08	7.5195e-08	UWMS - Plasma; Rinse - UWMS; Rinse - Plasma
L-Dihydroorotic acid	19.534	4.37e-08	8.075e-08	UWMS - Plasma; Rinse - Plasma
Homocitrate	19.016	6.4745e-08	1.1835e-07	Plasma - UWMS; Rinse - UWMS; Rinse - Plasma
alpha-D(+)Mannose 1-phosphate	18.923	6.9545e-08	1.2577e-07	UWMS - Plasma; UWMS - Rinse
4-Methyl-2-oxovaleric acid	18.628	8.7144e-08	1.5594e-07	Rinse - UWMS; Rinse - Plasma
Cellobiose	18.541	9.311e-08	1.6488e-07	UWMS - Plasma; Rinse - UWMS; Rinse - Plasma
Uracil	18.022	1.3887e-07	2.4339e-07	UWMS - Plasma; UWMS - Rinse; Rinse - Plasma
m-Hydroxybenzoic acid	17.877	1.553e-07	2.694e-07	Rinse - UWMS; Rinse - Plasma
Shikimic acid	17.264	2.499e-07	4.2911e-07	UWMS - Plasma; UWMS - Rinse; Rinse - Plasma
Vanillic acid	16.826	3.5201e-07	5.9841e-07	Rinse - UWMS; Rinse - Plasma
3-Dehydroshikimic acid	15.969	6.9174e-07	1.1643e-06	UWMS - Rinse; Plasma - Rinse
3-Methylglutaric acid	15.652	8.8979e-07	1.483e-06	Plasma - UWMS; Rinse - UWMS; Rinse - Plasma
DL-Isocitric acid	15.636	9.0097e-07	1.487e-06	Rinse - UWMS; Rinse - Plasma
Uridine 5?-diphosphogalactose	15.559	9.5779e-07	1.5656e-06	Rinse - UWMS; Rinse - Plasma
Nicotinic acid mononucleotide	15.416	1.074e-06	1.7389e-06	UWMS - Rinse; Plasma - Rinse
myo-Inositol	14.824	1.7252e-06	2.7669e-06	Plasma - UWMS; Plasma - Rinse
Pyridoxine	14.383	2.4629e-06	3.913e-06	UWMS - Plasma; Rinse - Plasma
Flavin adenine dinucleotide	14.314	2.6042e-06	4.0993e-06	Plasma - UWMS; Rinse - UWMS; Rinse - Plasma
Oxamic acid	14.269	2.7021e-06	4.1954e-06	UWMS - Plasma; UWMS - Rinse
Citric acid	14.263	2.7147e-06	4.1954e-06	Rinse - UWMS; Rinse - Plasma
AICAR	14.194	2.8696e-06	4.3949e-06	UWMS - Plasma; Rinse - Plasma
Adenylosuccinic acid	13.227	6.3197e-06	9.5925e-06	Rinse - UWMS; Rinse - Plasma
L-asparagine	13.204	6.4405e-06	9.6893e-06	Plasma - UWMS; Plasma - Rinse
4-Guanidobutyric acid	12.689	9.8544e-06	1.4695e-05	UWMS - Plasma; UWMS - Rinse
2-Deoxyguanosine	12.439	1.2122e-05	1.7919e-05	UWMS - Plasma; UWMS - Rinse; Rinse - Plasma
D-Fructose 6-phosphate	12.118	1.5832e-05	2.3202e-05	UWMS - Plasma; UWMS - Rinse
Allantoin	11.195	3.4382e-05	4.9956e-05	Rinse - UWMS; Rinse - Plasma
Melibiose	11.024	3.9732e-05	5.7241e-05	Rinse - UWMS; Rinse - Plasma
Glyceric acid	10.28	7.4851e-05	0.00010693	Rinse - UWMS; Rinse - Plasma
Pyridoxal 5 phosphate	10.26	7.6129e-05	0.00010785	Rinse - UWMS; Rinse - Plasma
S-2-Aminoethyl-L-cysteine	10.168	8.2347e-05	0.00011569	UWMS - Plasma; UWMS - Rinse
L-Sorbose	10.116	8.6109e-05	0.00011999	Plasma - UWMS; Plasma - Rinse
alpha-D-Glucose-1-phosphate	9.9348	0.00010062	0.00013907	UWMS - Rinse; Plasma - Rinse
D-Maltose	9.885	0.00010503	0.00014399	UWMS - Plasma; Rinse - Plasma
beta-Nicotinamide mononucleotide	9.8701	0.00010638	0.00014468	Rinse - UWMS; Rinse - Plasma
3-2-Hydroxyethylindole	9.2931	0.00017516	0.00023633	Rinse - UWMS; Rinse - Plasma
Pyruvic acid	9.096	0.00020789	0.00027828	UWMS - Rinse; Plasma - Rinse
D-Glucose 6-phosphate	9.0362	0.00021899	0.00029085	UWMS - Plasma; UWMS - Rinse
Uridine 5-monophosphate	9.0217	0.00022179	0.00029228	Rinse - UWMS; Rinse - Plasma
D-Mannose	8.1623	0.00047108	0.00061603	Plasma - UWMS; Plasma - Rinse
Dihydroxyacetone phosphate	7.9466	0.00056995	0.00073963	UWMS - Plasma; Rinse - Plasma
4-Pyridoxic acid	7.5311	0.00082411	0.0010538	Plasma - UWMS; Rinse - UWMS
Quinic acid	7.5306	0.00082448	0.0010538	UWMS - Rinse; Plasma - Rinse
2-Phosphoglyceric acid	7.4319	0.00090021	0.0011421	Rinse - UWMS; Rinse - Plasma
L-Cystine	7.021	0.0012999	0.0016369	Plasma - UWMS; Plasma - Rinse
Succinic acid	6.9405	0.0013972	0.0017465	Rinse - UWMS; Rinse - Plasma
Adenosine 5-monophosphate	6.8621	0.0014991	0.0018603	Plasma - UWMS; Rinse - UWMS
2-Deoxyuridine	6.7339	0.0016826	0.0020727	UWMS - Plasma; Rinse - Plasma
DL-Glyceraldehyde 3-phosphate	6.7172	0.001708	0.0020889	UWMS - Rinse; Plasma - Rinse
L-Gluthathione (oxidized)	6.399	0.0022765	0.0027644	Rinse - Plasma
Xanthine	6.3567	0.0023652	0.0028517	UWMS - Plasma; UWMS - Rinse
5-Hydroxy-3-indoleacetic acid	6.0928	0.0030053	0.0035979	Plasma - UWMS; Rinse - UWMS
2-Deoxyguanosine 5-monophosphate	5.6585	0.004466	0.0053093	Plasma - UWMS; Rinse - UWMS
Phosphoenolpyruvic acid	5.5572	0.0049003	0.0057851	Rinse - UWMS; Rinse - Plasma
2-Methyl-1-butanol	5.3279	0.0060484	0.0070913	UWMS - Rinse; Plasma - Rinse
4-Hydroxy-L-glutamic acid	4.8219	0.0096502	0.011237	Rinse - UWMS; Rinse - Plasma
2-Deoxycytidine 5-monophosphate	4.3672	0.014728	0.017033	UWMS - Plasma
2-Deoxyadenosine	4.1559	0.017945	0.020613	Plasma - UWMS; Plasma - Rinse
2-Deoxycytidine	4.0672	0.0195	0.022248	UWMS - Rinse; Plasma - Rinse
trans-Aconitic acid	3.7893	0.025318	0.028694	UWMS - Plasma; Rinse - Plasma
Mevalonic acid 5-phosphate	3.6664	0.028426	0.032002	Rinse - UWMS; Rinse - Plasma

## Sheet: Lipids-ANOVA Post-Hoc
ANOVA Post-Hoc test for significant lipids observed in drool, plasma and oral rinse during glioblastoma in the patients
Lipid	F. value	P-value	FDR	Fisher's LSD
PC 18:0_18:1	1454.8	3.5128e-75	7.9741e-73	Plasma - Drool; Drool - Rinse; Plasma - Rinse
PC 18:0_20:4	1424	9.9961e-75	1.1346e-72	Plasma - Drool; Drool - Rinse; Plasma - Rinse
PC 18:0_20:3	1322.8	3.6285e-73	2.7456e-71	Plasma - Drool; Drool - Rinse; Plasma - Rinse
SM d42:3	1227.6	1.3622e-71	7.7306e-70	Plasma - Drool; Drool - Rinse; Plasma - Rinse
SM d42:2	1175.7	1.1041e-70	5.0126e-69	Plasma - Drool; Drool - Rinse; Plasma - Rinse
SM d40:2_1	1137.3	5.5076e-70	2.0837e-68	Plasma - Drool; Drool - Rinse; Plasma - Rinse
PC 16:0_18:1	1082.7	5.9358e-69	1.9249e-67	Plasma - Drool; Drool - Rinse; Plasma - Rinse
SM d40:1_1	928.04	9.815e-66	2.785e-64	Plasma - Drool; Drool - Rinse; Plasma - Rinse
PC 36:2_1	891.68	6.6432e-65	1.6756e-63	Plasma - Drool; Drool - Rinse; Plasma - Rinse
PC 16:0_20:3_1	848.72	7.0123e-64	1.5918e-62	Plasma - Drool; Drool - Rinse; Plasma - Rinse
PC 34:2_1	846.46	7.9659e-64	1.6439e-62	Plasma - Drool; Drool - Rinse; Plasma - Rinse
PC 18:1_18:1	819.56	3.7062e-63	7.011e-62	Plasma - Drool; Drool - Rinse; Plasma - Rinse
PC 16:0_20:4_1	771.83	6.4036e-62	1.1182e-60	Plasma - Drool; Drool - Rinse; Plasma - Rinse
PC 36:2	766.02	9.1575e-62	1.4848e-60	Plasma - Drool; Drool - Rinse; Plasma - Rinse
SM d41:2_1	754.1	1.9247e-61	2.9127e-60	Plasma - Drool; Rinse - Drool; Plasma - Rinse
PC 34:2	731.28	8.2288e-61	1.1675e-59	Plasma - Drool; Drool - Rinse; Plasma - Rinse
LPC 0:0/18:1	721.98	1.5064e-60	2.0116e-59	Plasma - Drool; Drool - Rinse; Plasma - Rinse
SM d42:1_1	664.13	7.6771e-59	9.6816e-58	Plasma - Drool; Drool - Rinse; Plasma - Rinse
PC 18:1_20:5	644.89	3.0449e-58	3.6378e-57	Plasma - Drool; Drool - Rinse; Plasma - Rinse
SM d42:2_1	627.48	1.0955e-57	1.2434e-56	Plasma - Drool; Drool - Rinse; Plasma - Rinse
PC 18:1_20:5_1	605.9	5.6136e-57	6.0681e-56	Plasma - Drool; Drool - Rinse; Plasma - Rinse
SM d40:1	605.23	5.9084e-57	6.0964e-56	Plasma - Drool; Drool - Rinse; Plasma - Rinse
PC 18:0_18:2	603.03	7.0058e-57	6.9145e-56	Plasma - Drool; Drool - Rinse; Plasma - Rinse
PC 16:0_22:5	553.49	3.7522e-55	3.549e-54	Plasma - Drool; Plasma - Rinse
SM d38:1	547.04	6.4533e-55	5.8596e-54	Plasma - Drool; Drool - Rinse; Plasma - Rinse
PC 18:1_18:2	525.21	4.2275e-54	3.6909e-53	Plasma - Drool; Drool - Rinse; Plasma - Rinse
PC 18:1_20:4_1	523.76	4.7994e-54	4.035e-53	Plasma - Drool; Rinse - Drool; Plasma - Rinse
PC 16:0_20:4	520.95	6.1482e-54	4.9844e-53	Plasma - Drool; Drool - Rinse; Plasma - Rinse
PC 18:1_20:4	517.83	8.111e-54	6.3489e-53	Plasma - Drool; Rinse - Drool; Plasma - Rinse
SM d39:1	481.38	2.3054e-52	1.7444e-51	Plasma - Drool; Drool - Rinse; Plasma - Rinse
PC 16:0_18:2	461.46	1.5847e-51	1.1604e-50	Plasma - Drool; Drool - Rinse; Plasma - Rinse
PC 16:0_18:0	459.09	2.0029e-51	1.4208e-50	Plasma - Drool; Drool - Rinse; Plasma - Rinse
PC 18:0_20:5	452.89	3.7157e-51	2.556e-50	Plasma - Drool; Drool - Rinse; Plasma - Rinse
SM d41:2	413.43	2.2925e-49	1.5306e-48	Plasma - Drool; Rinse - Drool; Plasma - Rinse
PC 16:1_18:2_1	403.83	6.593e-49	4.2761e-48	Plasma - Drool; Drool - Rinse; Plasma - Rinse
SM d34:1	398.5	1.1967e-48	7.5457e-48	Plasma - Drool; Drool - Rinse; Plasma - Rinse
PC 18:2_20:4	396.03	1.58e-48	9.6934e-48	Plasma - Drool; Plasma - Rinse
LPC 0:0/16:0	370.73	3.0049e-47	1.7951e-46	Plasma - Drool; Plasma - Rinse
SM d43:2_1	364.65	6.267e-47	3.6477e-46	Plasma - Drool; Plasma - Rinse
SM d42:1	357.47	1.5114e-46	8.5771e-46	Plasma - Drool; Drool - Rinse; Plasma - Rinse
SM d42:2_2	353.72	2.4101e-46	1.3344e-45	Plasma - Drool; Drool - Rinse; Plasma - Rinse
PC 18:2_18:2	353.28	2.5463e-46	1.3762e-45	Plasma - Drool; Drool - Rinse; Plasma - Rinse
SM d33:1	341.28	1.1683e-45	6.1674e-45	Plasma - Drool; Drool - Rinse; Plasma - Rinse
PC 18:0_20:2	338.91	1.5868e-45	8.1864e-45	Plasma - Drool; Drool - Rinse; Plasma - Rinse
PC 17:0_18:1_1	333.16	3.3632e-45	1.6966e-44	Plasma - Drool; Plasma - Rinse
Cer_AP t46:1_2	313.64	4.6989e-44	2.3188e-43	Drool - Plasma; Rinse - Drool; Rinse - Plasma
Cer_AP t46:1_1	309.66	8.191e-44	3.9561e-43	Drool - Plasma; Rinse - Drool; Rinse - Plasma
PC 38:1	301.33	2.6687e-43	1.2621e-42	Plasma - Drool; Rinse - Drool; Plasma - Rinse
PC 18:1_20:3_1	298.82	3.8333e-43	1.7758e-42	Plasma - Drool; Drool - Rinse; Plasma - Rinse
Cer_NDS d34:0	288.75	1.6787e-42	7.6215e-42	Drool - Plasma; Rinse - Drool; Rinse - Plasma
PC 17:0_18:1	287.15	2.1298e-42	9.4796e-42	Plasma - Drool; Plasma - Rinse
PC 16:0_16:0	282.78	4.1132e-42	1.7956e-41	Plasma - Drool; Drool - Rinse; Plasma - Rinse
PC 18:1_20:3	276.89	1.0123e-41	4.3355e-41	Plasma - Drool; Drool - Rinse; Plasma - Rinse
Cer_AP t46:1	273.13	1.8154e-41	7.6312e-41	Drool - Plasma; Rinse - Drool; Rinse - Plasma
PC 36:1	258.1	2.0034e-40	8.2684e-40	Plasma - Drool; Drool - Rinse; Plasma - Rinse
Cer_NDS d40:0	252.76	4.8386e-40	1.9614e-39	Drool - Plasma; Rinse - Drool; Rinse - Plasma
SM d41:1_1	233.97	1.2225e-38	4.8686e-38	Plasma - Drool; Drool - Rinse; Plasma - Rinse
TG 40:0	233.53	1.3217e-38	5.1208e-38	Drool - Plasma; Rinse - Plasma
TG 12:0_12:0_16:0	233.49	1.3309e-38	5.1208e-38	Drool - Plasma; Rinse - Plasma
PC 17:0_18:2_1	232.56	1.5724e-38	5.9488e-38	Plasma - Drool; Plasma - Rinse
Cer_NDS d42:0	226.78	4.4566e-38	1.6584e-37	Drool - Plasma; Rinse - Drool; Rinse - Plasma
TG 42:1	217.97	2.2741e-37	8.3262e-37	Drool - Plasma; Rinse - Plasma
PC 34:1	213.78	5.0384e-37	1.8154e-36	Plasma - Drool; Drool - Rinse; Plasma - Rinse
TG 12:0_12:0_18:1	213.5	5.3088e-37	1.883e-36	Drool - Plasma; Rinse - Plasma
PC 18:2_18:2_1	206.65	2.0049e-36	7.0017e-36	Plasma - Drool; Drool - Rinse; Plasma - Rinse
PC 17:0_20:4	204.69	2.949e-36	1.0143e-35	Plasma - Drool; Rinse - Drool; Plasma - Rinse
SM d41:1	202.36	4.6872e-36	1.5881e-35	Plasma - Drool; Plasma - Rinse
TG 12:0_12:0_14:0	189.67	6.3096e-35	2.1063e-34	Drool - Plasma; Rinse - Plasma
SM d35:1	176.48	1.0947e-33	3.6013e-33	Plasma - Drool; Plasma - Rinse
PC 16:1_18:2	169.15	5.7343e-33	1.8596e-32	Plasma - Drool; Drool - Rinse; Plasma - Rinse
PC 17:0_18:2	167.29	8.8088e-33	2.8163e-32	Plasma - Drool; Drool - Rinse; Plasma - Rinse
PC 33:1	163.03	2.3933e-32	7.5455e-32	Plasma - Drool; Drool - Rinse; Plasma - Rinse
PC 17:0_20:3	157.02	1.01e-31	3.1406e-31	Plasma - Drool; Rinse - Drool; Plasma - Rinse
Cer_NDS d38:0_1	154.28	1.9802e-31	6.0745e-31	Drool - Plasma; Rinse - Drool; Rinse - Plasma
Cer_AP t43:0	150.85	4.6384e-31	1.4039e-30	Drool - Plasma; Rinse - Drool; Rinse - Plasma
Cer_NDS d44:0	138.69	1.0785e-29	3.2212e-29	Drool - Plasma; Rinse - Plasma
Cer_NDS d46:0	130.78	9.3162e-29	2.7465e-28	Drool - Plasma; Rinse - Plasma
PE 18:0_20:4	127.45	2.38e-28	6.9263e-28	Plasma - Drool; Rinse - Drool; Plasma - Rinse
Cer_NP t42:0_1	122.13	1.1006e-27	3.1626e-27	Drool - Plasma; Rinse - Drool; Rinse - Plasma
Cer_NP t42:0	121.41	1.3589e-27	3.856e-27	Drool - Plasma; Rinse - Drool; Rinse - Plasma
Cer_AP t42:0_1	120.9	1.5823e-27	4.4343e-27	Drool - Plasma; Rinse - Drool; Rinse - Plasma
Cer_AP t42:0	120.57	1.7439e-27	4.8276e-27	Drool - Plasma; Rinse - Drool; Rinse - Plasma
Cer_AP t46:0	120.35	1.859e-27	5.0844e-27	Drool - Plasma; Rinse - Plasma
PE 38:2	115.56	7.8124e-27	2.1112e-26	Plasma - Drool; Rinse - Drool; Plasma - Rinse
Cer_AP t44:0	115.05	9.1365e-27	2.44e-26	Drool - Plasma; Rinse - Drool; Rinse - Plasma
Cer_NS d36:1	114.2	1.1817e-26	3.1192e-26	Rinse - Drool; Rinse - Plasma
Cer_NS d34:1_1	104.6	2.4599e-25	6.4182e-25	Rinse - Drool; Rinse - Plasma
Cer_NP t44:0_2	102.61	4.711e-25	1.2152e-24	Drool - Plasma; Rinse - Plasma
Cer_NP t44:0	98.959	1.5954e-24	4.0692e-24	Drool - Plasma; Rinse - Plasma
EtherPC 36:2e	98.177	2.0795e-24	5.245e-24	Plasma - Drool; Plasma - Rinse
PC 19:0_18:2	95.888	4.5525e-24	1.1356e-23	Plasma - Drool; Plasma - Rinse
PE 16:0_20:4	91.877	1.8514e-23	4.5682e-23	Plasma - Drool; Rinse - Drool; Plasma - Rinse
SM d18:1_18:0	91.729	1.9515e-23	4.7632e-23	Plasma - Drool; Drool - Rinse; Plasma - Rinse
TG 12:0_14:0_18:2	89.457	4.4001e-23	1.0626e-22	Drool - Plasma; Rinse - Drool; Rinse - Plasma
Cer_NP t38:0	89.298	4.6609e-23	1.1137e-22	Drool - Plasma; Rinse - Drool; Rinse - Plasma
TG 44:2	88.942	5.3006e-23	1.2534e-22	Drool - Plasma; Rinse - Drool; Rinse - Plasma
TG 44:0	81.134	9.7309e-22	2.2772e-21	Drool - Plasma; Rinse - Plasma
Cer_NS d19:1_24:0	79.08	2.153e-21	4.9869e-21	Drool - Plasma; Rinse - Plasma
Cer_NP t43:0	75.876	7.6241e-21	1.7481e-20	Drool - Plasma; Rinse - Plasma
Cer_NP t44:0_1	74.868	1.1423e-20	2.5931e-20	Drool - Plasma; Rinse - Plasma
Cer_AP t40:0	73.994	1.6262e-20	3.6549e-20	Drool - Plasma; Rinse - Drool; Rinse - Plasma
Cer_NS d34:1	73.489	1.9967e-20	4.4437e-20	Plasma - Drool; Rinse - Drool; Rinse - Plasma
Cer_NS d18:1_25:0	72.146	3.4606e-20	7.6268e-20	Drool - Plasma; Rinse - Plasma
SM d34:1_1	64.023	1.1021e-18	2.4055e-18	Plasma - Drool; Drool - Rinse; Plasma - Rinse
Cer_AP t41:0	61.375	3.5907e-18	7.7628e-18	Drool - Plasma; Rinse - Drool; Rinse - Plasma
SM d43:3	57.112	2.5539e-17	5.4693e-17	Plasma - Drool; Rinse - Drool; Plasma - Rinse
TG 12:0_14:0_18:1	51.03	4.8219e-16	1.0158e-15	Drool - Plasma; Rinse - Plasma
TG 44:1	51.025	4.8329e-16	1.0158e-15	Drool - Plasma; Rinse - Plasma
TG 18:0_18:0_18:1	49.405	1.089e-15	2.2679e-15	Drool - Plasma; Rinse - Plasma
Cer_NS d35:1_2	49.044	1.3075e-15	2.6983e-15	Plasma - Drool; Rinse - Drool
Cer_NS d35:1_1	49.022	1.3222e-15	2.704e-15	Plasma - Drool; Rinse - Drool
Cer_AS d37:1	44.388	1.4691e-14	2.9776e-14	Drool - Plasma; Rinse - Drool; Rinse - Plasma
PE 36:2	43.438	2.4422e-14	4.9061e-14	Plasma - Drool; Rinse - Drool; Plasma - Rinse
TG 16:0_18:1_18:2	43.401	2.491e-14	4.9602e-14	Plasma - Drool; Rinse - Drool; Plasma - Rinse
SM d43:2	42.529	3.9899e-14	7.8757e-14	Plasma - Drool; Rinse - Drool
SM d42:1_2	42.443	4.181e-14	8.1817e-14	Plasma - Drool; Plasma - Rinse
Cer_NP t42:1_1	40.983	9.3014e-14	1.8046e-13	Drool - Plasma; Rinse - Drool; Rinse - Plasma
TG 52:3_1	40.382	1.2974e-13	2.4866e-13	Plasma - Drool; Rinse - Drool; Plasma - Rinse
TG 18:0_18:0_18:0	40.374	1.3036e-13	2.4866e-13	Drool - Plasma; Drool - Rinse
TG 54:0	40.254	1.3929e-13	2.635e-13	Drool - Plasma; Drool - Rinse
Cer_AP t38:0_1	40.105	1.5138e-13	2.8399e-13	Drool - Plasma; Rinse - Drool; Rinse - Plasma
Cer_AP t38:0	39.88	1.716e-13	3.193e-13	Drool - Plasma; Rinse - Drool; Rinse - Plasma
SM d40:0	36.885	9.414e-13	1.7342e-12	Plasma - Drool; Drool - Rinse; Plasma - Rinse
Cer_NP t42:1	36.874	9.473e-13	1.7342e-12	Drool - Plasma; Rinse - Drool; Rinse - Plasma
Cer_ADS d46:0	33.892	5.4688e-12	9.9313e-12	Drool - Plasma; Rinse - Plasma
TG 12:0_14:0_16:0_1	33.626	6.4172e-12	1.1561e-11	Drool - Plasma; Rinse - Plasma
TG 12:0_14:0_16:0	33.439	7.178e-12	1.283e-11	Drool - Plasma; Rinse - Plasma
TG 54:3	32.183	1.537e-11	2.7257e-11	Drool - Plasma; Rinse - Plasma
TG 16:0_16:0_16:0	29.789	6.7786e-11	1.1928e-10	Drool - Plasma; Rinse - Plasma
Cer_NS d18:1_24:1	28.431	1.604e-10	2.8009e-10	Plasma - Drool; Rinse - Drool
Cer_NS d35:1	28.151	1.919e-10	3.3253e-10	Drool - Plasma; Rinse - Drool; Rinse - Plasma
PE 34:1	27.837	2.3487e-10	4.0391e-10	Plasma - Drool; Rinse - Drool
TG 46:1	27.458	3.0009e-10	5.1218e-10	Drool - Plasma; Rinse - Plasma
TG 18:1_18:1_20:0	26.876	4.3817e-10	7.4227e-10	Drool - Plasma; Rinse - Drool; Rinse - Plasma
TG 12:0_16:0_18:1	26.785	4.6488e-10	7.8169e-10	Drool - Plasma; Rinse - Plasma
Cer_NS d18:1_23:0	25.885	8.4011e-10	1.4022e-09	Drool - Plasma; Rinse - Plasma
Cer_NS d18:2_24:0	24.986	1.5272e-09	2.5304e-09	Plasma - Drool; Rinse - Drool; Plasma - Rinse
TG 46:3	24.452	2.1862e-09	3.5961e-09	Drool - Plasma; Rinse - Drool; Rinse - Plasma
TG 54:5_1	23.702	3.632e-09	5.9315e-09	Drool - Plasma; Rinse - Plasma
PC 16:0_18:2_1	23.611	3.8654e-09	6.2675e-09	Plasma - Drool; Plasma - Rinse
Cer_NS d37:1	23.052	5.6645e-09	9.1195e-09	Plasma - Drool; Rinse - Drool
DG 18:1_18:1	23.027	5.7639e-09	9.2141e-09	Plasma - Drool; Rinse - Drool; Rinse - Plasma
TG 18:1_18:2_18:2	22.658	7.4286e-09	1.1792e-08	Drool - Plasma; Rinse - Plasma
PE 34:2	22.196	1.0232e-08	1.6129e-08	Plasma - Drool; Rinse - Drool
TG 12:0_16:1_18:1	20.409	3.5946e-08	5.6274e-08	Drool - Plasma; Rinse - Plasma
PE 36:2_1	20.242	4.0502e-08	6.2972e-08	Plasma - Drool; Rinse - Drool; Plasma - Rinse
Cer_NS d18:1_22:0	19.999	4.8179e-08	7.4399e-08	Rinse - Drool; Rinse - Plasma
SM d43:2_2	19.773	5.6682e-08	8.6937e-08	Plasma - Drool; Rinse - Drool
TG 46:2	19.606	6.3911e-08	9.7368e-08	Drool - Plasma; Rinse - Plasma
TG 16:0_18:1_20:4	18.808	1.1389e-07	1.7236e-07	Drool - Plasma; Rinse - Plasma
PC 15:1_18:1	18.262	1.6984e-07	2.5532e-07	Plasma - Drool; Plasma - Rinse
SM d44:2	18.138	1.8611e-07	2.7794e-07	Plasma - Drool; Plasma - Rinse
MGDG 33:1	17.907	2.2064e-07	3.2735e-07	Plasma - Drool; Rinse - Drool
Cer_AP t44:1_1	17.73	2.5147e-07	3.7068e-07	Plasma - Drool; Rinse - Drool; Rinse - Plasma
TG 52:0_1	16.443	6.5796e-07	9.636e-07	Drool - Plasma; Drool - Rinse
SM d43:1	16.201	7.8968e-07	1.1491e-06	Rinse - Drool; Rinse - Plasma
TG 54:5	16.139	8.2778e-07	1.1969e-06	Drool - Plasma; Rinse - Plasma
Cer_AP t44:1	15.969	9.4156e-07	1.3528e-06	Plasma - Drool; Rinse - Drool; Rinse - Plasma
PC 15:0_20:3	15.773	1.0931e-06	1.5607e-06	Plasma - Drool; Rinse - Drool; Plasma - Rinse
Cer_NS d42:2	15.535	1.3112e-06	1.8602e-06	Plasma - Drool; Plasma - Rinse
PE 18:0_18:1	15.157	1.7526e-06	2.471e-06	Drool - Plasma; Rinse - Drool; Rinse - Plasma
TG 52:0	15.136	1.78e-06	2.4941e-06	Drool - Plasma; Drool - Rinse
TG 50:2	15.11	1.8163e-06	2.5295e-06	Plasma - Drool; Plasma - Rinse
TG 18:1_18:2_18:3	14.414	3.1137e-06	4.3085e-06	Drool - Plasma; Rinse - Plasma
TG 16:0_16:1_18:1	14.406	3.1317e-06	4.3085e-06	Plasma - Drool; Plasma - Rinse
TG 16:0_17:0_18:1_1	14.372	3.215e-06	4.3965e-06	Drool - Plasma; Rinse - Plasma
TG 16:0_17:0_18:0	14.257	3.5187e-06	4.7829e-06	Drool - Plasma; Rinse - Plasma
TG 16:0_17:0_18:0_1	13.527	6.2355e-06	8.4253e-06	Drool - Plasma; Drool - Rinse; Rinse - Plasma
TG 51:0	11.873	2.3387e-05	3.1414e-05	Drool - Plasma; Rinse - Plasma
TG 50:3_1	11.323	3.6565e-05	4.854e-05	Plasma - Drool; Rinse - Drool; Plasma - Rinse
TG 50:3	11.323	3.6565e-05	4.854e-05	Plasma - Drool; Rinse - Drool; Plasma - Rinse
TG 18:1_18:1_18:2	11.003	4.7509e-05	6.2701e-05	Drool - Plasma; Rinse - Plasma
TG 16:0_17:0_18:1	10.95	4.965e-05	6.5148e-05	Drool - Plasma; Rinse - Plasma
TG 54:4	10.739	5.9083e-05	7.708e-05	Drool - Plasma; Rinse - Plasma
TG 52:2_1	10.209	9.158e-05	0.00011879	Plasma - Drool; Plasma - Rinse
HexCer_NS d18:1_23:0	10.113	9.92e-05	0.00012795	Plasma - Drool; Rinse - Drool
TG 52:2	9.9386	0.00011477	0.00014719	Plasma - Drool; Plasma - Rinse
TG 16:0_18:1_18:1	9.4856	0.00016781	0.00021401	Plasma - Drool; Plasma - Rinse
TG 52:4	8.1918	0.0005047	0.00064004	Plasma - Drool; Rinse - Drool
TG 16:0_18:2_18:2	8.0987	0.00054684	0.00068962	Plasma - Drool; Rinse - Drool
TG 53:2_1	7.9901	0.00060055	0.00075318	Drool - Plasma; Rinse - Plasma
TG 17:0_18:1_18:1	7.9449	0.00062445	0.00077885	Drool - Plasma; Rinse - Plasma
TG 53:2	7.7891	0.0007146	0.00088642	Drool - Plasma; Rinse - Plasma
TG 18:0_18:1_18:1	7.5857	0.00085252	0.0010518	Drool - Plasma; Drool - Rinse
PE 35:2	6.8302	0.0016514	0.0020263	Plasma - Drool; Rinse - Drool
TG 54:2	6.5741	0.0020703	0.0025266	Drool - Plasma
Cer_NS d18:1_24:0_1	6.1489	0.0030202	0.0036662	Plasma - Drool; Rinse - Drool
Cer_NS d36:1_1	5.9761	0.003524	0.004255	Plasma - Drool; Rinse - Drool
TG 50:4	5.9455	0.003622	0.0043503	Rinse - Drool; Rinse - Plasma
TG 56:9	5.6484	0.0047281	0.0056488	Rinse - Drool; Rinse - Plasma
TG 54:8	5.1636	0.0073258	0.0087066	Rinse - Drool; Rinse - Plasma
TG 16:0_16:0_18:0	4.8246	0.0099733	0.011791	Drool - Plasma; Drool - Rinse
TG 50:0	4.7171	0.011002	0.01294	Drool - Plasma; Drool - Rinse
TG 15:0_16:0_18:2	4.5504	0.012818	0.014998	Drool - Plasma
TG 18:1_18:2_20:5	4.4727	0.013766	0.016025	Drool - Plasma; Rinse - Plasma
TG 51:1	3.7739	0.026265	0.030419	Drool - Plasma
TG 54:7_2	3.4956	0.034049	0.039235	Rinse - Plasma

## Sheet: ROAUC_Metabolites
ROAUC biomarker analysis (AUC > 0.8) for significant metabolites observed in drool, plasma and oral rinse during glioblastoma in the patients
Metabolite	AUC	Pval	FC	clusters
Adenine	1	8.76707e-39	9.7473	1
N-Acetylneuraminic acid	1	2.46415e-26	7.1379	2
Guanine	0.997959	1.07167e-26	7.4184	1
2-3-Dihydroxyisovalerate	0.995408	7.93043e-22	4.3316	1
Nicotinic acid	0.992857	1.68789e-27	9.7823	1
Adenosine	0.978571	4.62497e-23	8.09	2
Thymine	0.972959	1.70035e-18	6.626	1
Thymidine	0.972449	1.36093e-32	12.859	2
Orotic acid	0.970918	3.3357e-14	5.3791	5
L-Kynurenine	0.970153	3.99519e-16	-5.5535	3
Guanosine	0.966327	2.70158e-20	4.2803	1
Uracil	0.965306	2.4987e-16	6.0149	2
Cytidine	0.965306	1.14685e-27	8.0177	2
Arabinose-5-phosphate	0.965306	2.46077e-16	4.5665	3
2-Deoxy-D-ribose	0.96352	4.26488e-17	4.2507	4
L-Dihydroorotic acid	0.957143	3.6871e-16	6.5194	5
Creatinine	0.95	1.59588e-08	-2.2586	3
N-Acetyl D-galactosamine	0.940306	1.3223e-15	4.6871	2
Malonic acid	0.932653	1.50694e-13	2.9129	1
2-Deoxyinosine	0.928061	9.11699e-15	5.9593	1
S-5-Adenosyl-L-homocysteine	0.922449	2.36022e-16	-5.9143	3
L-Hydroxyglutaric acid	0.914796	1.4469e-15	3.2154	1
Mevalonic acid	0.914796	1.4469e-15	3.2154	1
Xanthosine	0.913776	1.60838e-11	3.8132	2
Taurine	0.912245	8.59709e-10	2.3364	3
D-Maltose	0.896939	1.31503e-10	4.2142	5
4-Hydroxybenzoic acid	0.895918	5.39447e-08	2.1409	1
D-Fructose 1,6-biphosphate	0.895918	1.69384e-13	3.8825	1
Salicylic acid	0.895408	8.44023e-10	1.7924	1
myo-Inositol	0.892857	7.53265e-11	-1.8734	4
Cellobiose	0.890306	2.99222e-10	3.9587	5
Inosine	0.887755	9.18941e-14	3.4366	1
AICAR	0.880867	2.4873e-08	6.4134	4
D-Sedoheptulose-7-phosphate	0.877806	5.55042e-12	4.8419	4
4-Pyridoxic acid	0.871939	1.02665e-08	-2.7495	5
2-3-Dihydroxybenzoic acid	0.871684	2.30506e-09	5.487	1
L-Citrulline	0.869388	6.23463e-08	3.716	3
Shikimic acid	0.869388	2.17434e-11	7.8743	4
N-Acetylglutamic acid	0.867857	3.11507e-10	2.8393	1
alpha-D(+)Mannose 1-phosphate	0.863265	1.02574e-09	6.1299	4
L-Sorbose	0.860969	8.40909e-09	-0.70162	4
D-+-Galactosamine	0.858163	2.98682e-07	4.5027	4
D-Ribulose 1,5-biphosphate	0.857653	1.38809e-10	3.0315	1
4-Guanidobutyric acid	0.854592	4.8502e-08	4.7794	2
L-Carnitine	0.85051	4.25843e-08	-3.6795	3
L-Tryptophan	0.85051	5.97503e-07	-3.0731	3
L-Serine	0.847449	1.87969e-07	0.99426	3
2-Deoxycytidine 5-diphosphate	0.845153	4.10021e-10	4.9387	1
L-Methionine	0.842092	6.80497e-08	-2.1871	3
Trehalose 6-phosphate	0.840306	1.74402e-09	5.1976	5
Homocitrate	0.835714	7.4332e-10	-2.7736	5
S-2-Aminoethyl-L-cysteine	0.833929	5.72203e-05	2.9401	2
2-Isopropylmalic acid	0.832653	3.18538e-07	5.1376	1
N-Acetyl-D-glucosamine 6-phosphate	0.832143	2.21954e-08	3.7134	1
D-Ribose 5-phosphate	0.831122	1.50999e-07	5.4383	3
Phenylpyruvic acid	0.825	1.43675e-05	3.0866	1
N-Carbamoyl-DL-aspartic acid	0.817857	5.69832e-07	3.239	1
Glucoheptonic acid	0.815051	3.27159e-07	5.4901	4
2-Deoxy-D-glucose 6-phosphate	0.814286	3.98101e-10	2.6651	4
Riboflavin	0.808163	7.2384e-05	3.9628	1
L-Proline	0.807908	7.71803e-05	2.6286	3
N-Carbamyl-L-glutamic acid	0.807908	8.03208e-06	3.6072	1
D-Mannose	0.804592	1.11613e-05	0.14163	4
L-Cystathionine	0.802551	1.29932e-08	5.4881	1
D-Xylulose-5-phosphate	0.802296	6.26895e-08	5.7994	3
Xanthine	0.802041	1.06357e-05	4.2029	2
Pyridoxine	0.801276	1.90268e-07	6.3754	5

## Sheet: ROAUC_Lipids
ROAUC biomarker analysis (AUC > 0.8) for significant Lipids observed in drool, plasma and oral rinse during glioblastoma in the patients
	AUC	Pval	FC	clusters
PC 36:2_1	1	7.59673e-41	-0.48395	3
PC 34:2_1	1	1.0519e-38	-0.49422	3
PC 36:2	1	2.47401e-38	-0.50405	3
Cer_AP t46:1_2	1	2.78051e-25	0.22527	2
Cer_NP t44:0_2	1	1.04521e-19	0.47852	2
Cer_NP t44:0	1	9.1063e-20	0.47962	2
PC 34:2	1	2.45051e-36	-0.48847	3
Cer_AP t46:1	1	5.69054e-26	0.21942	2
PC 18:0_18:2	1	2.8916e-30	-0.46222	3
PC 16:0_18:1	1	3.19907e-42	-0.31928	3
PC 16:0_20:4_1	1	3.26916e-38	-0.51224	3
PC 18:0_20:4	1	3.84779e-50	-0.64629	3
PC 16:0_20:3_1	1	4.88886e-41	-0.58175	3
PC 18:0_18:1	1	1.22204e-44	-0.34428	3
PC 18:0_20:3	1	7.95551e-49	-0.7025	3
PC 18:1_18:1	1	2.35004e-35	-0.38048	3
SM d42:2_1	1	2.22013e-37	-0.52658	3
PC 16:0_22:5	1	6.01233e-41	-0.56582	3
SM d42:3	1	7.48515e-49	-0.58362	3
SM d40:1_1	1	3.29432e-46	-0.52084	3
LPC 0:0/16:0	1	1.38725e-35	-0.4455	3
SM d40:2_1	1	2.61773e-46	-0.75673	3
PC 17:0_18:2_1	1	3.48e-35	-0.60828	3
PC 16:0_18:2	1	2.08146e-26	-0.28448	3
SM d42:2_2	1	1.20039e-33	-0.57163	3
PC 18:2_20:4	1	2.38007e-33	-0.57894	3
SM d42:1_1	1	2.93239e-36	-0.4446	3
PC 18:1_20:5_1	1	1.22551e-40	-0.81753	3
PC 18:1_20:4_1	1	1.99989e-41	-0.67146	3
PC 17:0_18:2	1	1.52389e-24	-0.47815	3
PC 17:0_18:1_1	1	1.31474e-42	-0.42953	3
PC 18:1_20:4	1	1.2778e-41	-0.68616	3
SM d41:2_1	1	2.15403e-47	-0.86282	3
SM d41:2	1	1.56933e-41	-0.8002	3
PC 16:0_18:0	1	7.57273e-34	-0.34308	3
SM d39:1	1	2.65324e-37	-0.7239	3
LPC 0:0/18:1	1	8.60007e-44	-0.52499	3
PC 17:0_20:4	1	1.47919e-42	-0.60039	3
PC 17:0_18:1	1	5.5046e-40	-0.45615	3
PC 18:1_20:5	1	3.96281e-41	-0.63485	3
SM d42:2	1	2.15584e-42	-0.51159	3
PC 38:1	1	8.25125e-36	-0.40156	3
SM d40:1	1	6.14149e-37	-0.54165	3
Cer_AP t46:1_1	0.999242	4.8792e-25	0.22548	2
Cer_NDS d44:0	0.999242	1.22909e-18	0.48648	2
SM d43:2_1	0.999242	1.77207e-34	-0.55289	3
SM d35:1	0.999242	8.4561e-29	-0.47107	3
PE 38:2	0.998485	2.19885e-26	-0.31839	3
PC 16:0_20:4	0.998485	1.39679e-30	-0.43021	3
PC 18:0_20:2	0.998485	7.67773e-26	-0.40668	3
PE 16:0_20:4	0.998485	4.68112e-23	-0.49245	4
SM d42:1	0.997727	6.1904e-28	-0.46167	3
PC 18:1_20:3	0.996212	3.02543e-24	-0.48713	3
Cer_NDS d46:0	0.995455	4.32187e-20	0.39191	2
PC 18:1_20:3_1	0.995455	1.78135e-24	-0.49028	3
TG 12:0_12:0_16:0	0.994697	1.93164e-30	0.38416	2
TG 40:0	0.994697	1.92636e-30	0.38416	2
TG 44:0	0.993182	4.44935e-21	0.1454	2
PC 18:2_18:2	0.992424	2.55214e-24	-0.37389	3
EtherPC 36:2e	0.990909	7.82752e-24	-0.39472	3
SM d41:1_1	0.990909	9.08199e-29	-0.55499	3
PC 18:1_18:2	0.990152	4.02296e-27	-0.30901	3
PC 16:1_18:2_1	0.989394	2.29597e-31	-0.57953	3
SM d34:1	0.989394	5.21678e-20	-0.23222	3
PE 18:0_20:4	0.988636	1.21061e-27	-0.35162	3
TG 12:0_12:0_14:0	0.987879	1.84398e-24	0.41618	2
TG 12:0_12:0_18:1	0.986364	2.25986e-29	0.26357	2
TG 18:0_18:0_18:1	0.986364	4.36989e-19	0.2251	2
TG 42:1	0.986364	8.35626e-30	0.26412	2
Cer_NP t44:0_1	0.984848	2.53012e-16	0.4475	2
PC 19:0_18:2	0.984091	9.45447e-21	-0.35638	3
SM d33:1	0.984091	1.70117e-26	-0.39989	3
PC 18:0_20:5	0.981818	4.88782e-33	-0.63124	3
Cer_NDS d42:0	0.981061	2.42118e-21	0.20468	2
Cer_NDS d40:0	0.981061	2.78764e-20	0.18108	2
PC 16:0_16:0	0.979545	2.92418e-25	-0.26995	3
Cer_AP t46:0	0.978788	1.0285e-20	0.40929	2
SM d41:1	0.976515	3.57461e-24	-0.51834	3
PC 17:0_20:3	0.975758	8.43739e-30	-0.49011	3
Cer_AP t44:0	0.975	6.88048e-19	0.16985	2
SM d38:1	0.975	8.18298e-29	-0.41488	3
TG 52:3_1	0.970455	7.90086e-16	-0.074987	4
Cer_AP t42:0_1	0.969697	9.02451e-16	0.30126	2
Cer_AP t42:0	0.969697	9.73075e-16	0.29987	2
TG 16:0_18:1_18:2	0.968939	8.79713e-16	-0.073638	4
PC 18:2_18:2_1	0.965152	2.47705e-21	-0.4588	3
PC 33:1	0.964394	1.29069e-16	-0.29386	3
PC 16:1_18:2	0.962121	8.29702e-19	-0.51658	3
PC 36:1	0.952273	5.25056e-22	-0.39154	3
